# Supplementary material for: Bafilomycin A1 Inhibits HIV-1 Infection by Disrupting Lysosomal Cholesterol Transport
Source: Viruses. 2024 Aug 29;16(9):1374. doi: 10.3390/v16091374 (PMC11435809; doi:10.3390/v16091374)
Supplement: Supplementary file 1 [file viruses-16-01374-s001.zip]

Archive with 1 entries (1 files):
- viruses-3100038-supplementary.pdf
